# Supplementary material for: The Characteristic of HBV Quasispecies Is Related to Occult HBV Infection of Infants Born to Highly Viremic Mothers
Source: Viruses. 2024 Jul 9;16(7):1104. doi: 10.3390/v16071104 (PMC11281566; doi:10.3390/v16071104)
Supplement: Supplementary file 1 [file viruses-16-01104-s001.zip]

Archive with 1 entries (1 files):
- viruses-3041516-supplementary.pdf
